# Supplementary material for: Genetic Parameters and Weighted Single-Step Genome-Wide Association Studies of Fertility Traits in Chinese Holstein
Source: Animals (Basel). 2026 May 26;16(11):1622. doi: 10.3390/ani16111622 (PMC13255800; doi:10.3390/ani16111622)
Supplement: Supplementary file 1 [file animals-16-01622-s001.zip]

Archive with 3 entries (3 files):
- Supplementary_figure.pdf
- Supplementary_M&M.pdf
- Supplementary_table.xlsx
