# Supplementary material for: Genetic Parameters and Weighted Single-Step Genome-Wide Association Studies of Fertility Traits in Chinese Holstein
Source: Animals (Basel). 2026 May 26;16(11):1622. doi: 10.3390/ani16111622 (PMC13255800; doi:10.3390/ani16111622)
Supplement: Supplementary file 1 [file animals-16-01622-s001.zip › Supplementary_table.xlsx]

## Sheet: Table S1. Genetic parameters
Table S1. Genetic parameters of traits
Traits	Model	Additive Genetic Variance	Environment Variance	Residual Variance	Phenotypic Variance	Heritability	Repeatability
AFS	BLUP	787.883	/	1727.6	2515.48	0.313±0.008	/
	ssGBLUP_LC	1018.1	/	1590.3	2608.4	0.390±0.008	/
	ssGBLUP_150K	1015.7	/	1591.5	2607.2	0.390±0.008	/
AFC	BLUP	362.767	/	4426.37	4789.14	0.076±0.005	/
	ssGBLUP_LC	405.8	/	4402.9	4808.7	0.084±0.005	/
	ssGBLUP_150K	408.59	/	4400.7	4809.29	0.085±0.006	/
NS_H	BLUP	0.0552854	/	1.23318	1.28847	0.043±0.004	/
	ssGBLUP_LC	0.063066	/	1.2289	1.29197	0.049±0.004	/
	ssGBLUP_150K	0.062621	/	1.2292	1.29182	0.048±0.004	/
IFL_H	BLUP	128.643	/	3041.45	3170.09	0.041±0.004	/
	ssGBLUP_LC	151.87	/	3027.1	3178.97	0.048±0.004	/
	ssGBLUP_150K	151.53	/	3027.4	3178.93	0.048±0.004	/
IFL_C	BLUP	132.461	302.102	5025.55	5460.11	0.024±0.002	0.080±0.003
	ssGBLUP_LC	138.68	298.92	5025.3	5462.9	0.025±0.002	0.080±0.003
	ssGBLUP_150K	139.08	298.51	5025.3	5462.89	0.025±0.002	0.080±0.002
NS_C	BLUP	0.249819	0.0384883	2.60553	2.89384	0.086±0.004	0.100±0.003
	ssGBLUP_LC	0.20328	0.077607	2.6056	2.88649	0.070±0.003	0.097±0.003
	ssGBLUP_150K	0.20419	0.076833	2.6053	2.88632	0.070±0.003	0.097±0.003
ICF	BLUP	8.03155	16.3803	316.937	341.349	0.024±0.002	0.072±0.002
	ssGBLUP_LC	10.06	14.97	316.91	341.94	0.029±0.002	0.073±0.002
	ssGBLUP_150K	10.144	14.905	316.91	341.959	0.030±0.002	0.073±0.002
CI	BLUP	294.942	53.7848	3622.15	3970.87	0.074±0.003	0.088±0.004
	ssGBLUP_LC	251.87	90.504	3622.7	3965.07	0.064±0.003	0.086±0.004
	ssGBLUP_150K	254.69	88.123	3622.6	3965.41	0.064±0.003	0.086±0.003

## Sheet: Table S2. Heifers traits
Table S2. Genomic regions explained more than 0.2% of genetic variance for heifers fertility traits.
Trait	Chr	Regions, Mb	n(SNP)	gVar(%)	n(Genes)	Genes
AFS	BTA4	113.49-114.17	27	0.213471	11	GIMAP1, ZNF862, ATP6V0E2, RARRES2, ZNF775, GIMAP8, GIMAP7, GIMAP4, LRRC61, REPIN1, SSPO
	BTA6	87.02-87.80	31	0.21974	14	CABS1, AMTN, AMBN, ENAM, IGJ, UTP3, SULT1E1, CSN1S1, CSN2, HSTN, STATH, CSN1S2, ODAM, CSN3
	BTA18	0.49-0.93	25	0.249441	0	/
	BTA18	19.72-20.17	27	0.210403	0	/
	BTA19	33.36-33.69	20	0.203377	6	PMP22, TEKT3, CDRT4, TVP23B, ZNF286A, 7SK
	BTA19	56.56-56.68	32	0.284883	6	SMIM6, SMIM5, LLGL2, TSEN54, RECQL5, CASKIN2
	BTA24	32.96-33.71	37	0.292342	8	LAMA3, U6, TTC39C, ANKRD29, NPC1, RIOK3, TMEM241, CABLES1
	BTA26	43.98-44.46	29	0.22745	4	CHST15, OAT, NKX1-2, LHPP
	BTAX	99.90-109.58	28	0.221	0	/
AFC	BTA2	41.72-42.41	21	0.203694	1	GALNT13
	BTA3	110.06-110.78	30	0.230028	24	EVA1B, LSM10, STK40, EVA1B, SH3D21, THRAP3, OSCP1, TRAPPC3, AGO3, STK40, MAP7D1, COL8A2, ADPRHL2, TEKT2, EIF2C1, AGO4, CLSPN, PSMB2,CLSPN, TFAP2E, MAP7D1, TRAPPC3, CLSPN, TFAP2E
	BTA6	22.32-23.32	43	0.291555	6	TACR3, CENPE, BDH2, SLC9B2, NHEDC1, CISD2
	BTA6	39.03-39.72	26	0.213315	0	/
	BTA7	13.31-13.96	35	0.299786	38	BEST2, ASNA1,TNPO2, CALR, FARSA, SYCE2, GCDH, KLF1, CACNA1A, STX10, NACC1, TRMT1, LYL1, NFIX, GADD45GIP1, RAD23A, CALR, FARSA, SYCE2, GCDH, KLF1, DNASE2, MAST1, RTBDN, RNASEH2A, PRDX2, HOOK2, BEST2, ASNA1, TNPO2, FBXW9, DHPS, MORG1, WDR83OS, MAN2B1, JUNB, SNORD41, IER2
	BTA8	89.19-90.61	47	0.259576	5	GADD45G, SEMA4D, SECISBP2, CKS2, SHC3
	BTA9	10.93-11.26	42	0.504347	0	/
	BTA10	72.2-73.16	37	0.283364	10	LRRC9, PCNXL4, DHRS7, PPM1A, SIX6, SIX1, SIX4, MNAT1, COX7C, RTN1
	BTA14	23.82-24.52	26	0.22211	3	SOX17, RP1, XKR4
	BTA16	43.74-44.99	27	0.237393	17	CASZ1, PEX14, DFFA, CORT, APITD1, PGD, KIF1B, UBE4B, RBP7, NMNAT1, SNORD77, CTNNBIP1, CLSTN1, PIK3CD, TMEM201, SLC25A33, DFFA
	BTA17	44.7-45.30	21	0.211807	8	ZNF605, ZNF140, ZNF891, ZNF10, ZNF268, ZNF84, MBD3L1, ANHX
	BTA17	73.94-74.2	21	0.207199	11	PPM1F, MAPK1, DGCR6L, YPEL1, PPIL2, SDF2L1, CCDC116, YDJC, UBE2L3, HIC2, TMEM191B
	BTA19	50.9-51.45	35	0.322289	28	FASN, DUS1L, GPS1, RFNG, DCXR, RAC3, LRRC45, STRA13, ASPSCR1, PYCR1, MAFG, SIRT7, PCYT2, NPB, ANAPC11, ALYREF, ARHGDIA, P4HB, PPP1R27, FAM195B, GCGR, MYADML2, CCDC57, SECTM1, CD7, CSNK1D, SLC16A3, CSNK1D
	BTA21	57.7-57.75	34	0.254633	0	/
	BTA22	41.19-42.03	43	0.328887	1	FHIT
	BTA23	51.8-52.19	22	0.20949	3	EXOC2, IRF4, DUSP22
	BTA24	25.73-25.98	30	0.258637	5	B4GALT6, TTR, DSG2, DSG3, DSG4
	BTA26	22.87-23.41	26	0.208632	7	NFKB2, PSD, FBXL15, CUEDC2, TMEM180, ACTR1A, GBF1
	BTA28	22.91-23.57	38	0.400421	1	LRRTM3
NS_H	BTA2	33.47-33.91	20	0.215578	0	/
	BTA4	24.21-25.16	34	0.307749	5	SOSTDC1, LRRC72, ANKMY2, BZW2, ISPD
	BTA4	48.28-48.52	28	0.253505	5	PRKAR2B, PIK3CG, HBP1, COG5, GPR22
	BTA4	70.68-70.99	34	0.341609	2	NPVF, CYCS
	BTA6	107.96-108.23	24	0.215386	4	SH3BP2, TNIP2, FAM193A, ADD1
	BTA6	112.63-112.92	26	0.280136	0	/
	BTA9	67.66-68.22	25	0.233637	1	LAMA2
	BTA9	103.47-103.78	20	0.212816	4	TTLL2, UNC93A, GPR31, U4
	BTA10	93.95-94.72	36	0.345554	1	SEL1L
	BTA10	103.74-104.23	20	0.204099	8	CASC4, CTDSPL2, EIF3J, SPG11, PATL2, B2M, TRIM69, U5
	BTA11	37.88-38.63	20	0.202493	5	CCDC104, SMEK2, PNPT1, EFEMP1, CCDC88A
	BTA11	93.45-93.95	27	0.226294	6	OR1J1, OR1J2, OR1N1, OR1Q1, OR1L1, OR1L3
	BTA14	15.46-15.78	22	0.20407	2	FAM84B, U2
	BTA14	26.9-27.67	24	0.217798	2	TOX, CA8
	BTA15	11.29-11.85	29	0.291775	0	/
	BTA15	34.11-34.68	31	0.263491	10	BSX, HSPA8, ASAM, GRAMD1B, SNORD14, NUCB2, PIK3C2A, RPS13, KCNJ11, ABCC8
	BTA15	56.31-56.74	20	0.206478	3	WNT11, PRKRIR, UVRAG
	BTA18	15.67-15.91	27	0.219015	0	/
	BTA19	44-44.71	29	0.231683	22	DHX8, ETV4, MEOX1, SOST, DUSP3, MPP3, MPP2, PPY, PYY, PYY2, SNORD112, CD300LG, NAGS, TMEM101, LSM12, G6PC3, HDAC5, ASB16, TMUB2, ATXN7L3, UBF, BEB3
	BTA21	0.36-2.77	33	0.506342	6	UBE3A, NDN, MAGEL2, SNORD116, SNORD115, SNORD109A
	BTA21	10.35-11.11	24	0.220314	1	NR2F2
	BTA21	37.91-38.53	27	0.256335	0	/
	BTA23	0.02-1.35	45	1.24525	1	KHDRBS2
	BTA27	36.12-36.52	21	0.203956	5	GINS4, AGPAT6, NKX6-3, ANK1, GOLGA7
	BTA28	3.59-4.3	25	0.219798	3	FAM89A, ARV1, TTC13
	BTA28	22.94-23.53	33	0.360714	1	LRRTM3
	BTA28	36.99-37.49	29	0.224088	0	/
IFL_H	BTA1	113.4-114.22	26	0.22892	2	GPR149, MME
	BTA1	132.48-132.54	21	0.200977	0	/
	BTA1	139.31-139.94	32	0.248906	2	CPNE4, MRPL3
	BTA3	26.75-27.27	22	0.20648	3	CD58, ATP1A1, IGSF3
	BTA3	76.38-76.85	27	0.255372	0	/
	BTA5	27.48-28.33	35	0.318961	20	KRT74, KRT75, KRT82, KRT84, KRT85, KRT83, KRT81, KRT71, KRT5, KRT6B, KRT86, KRT7, KRT80, ATG101, NR4A1, GRASP, ACVRL1, ACVR1B, SCN8A, ANKRD33
	BTA5	74.28-74.95	28	0.256899	1	RBFOX2
	BTA6	51.96-53.03	42	0.582816	1	PCDH7
	BTA7	75.6-76.27	28	0.243774	2	GABRA1, GABRG2
	BTA10	27.68-27.85	21	0.206313	0	/
	BTA10	72.28-73.83	60	0.428921	13	COX7C, LRRC9, PCNXL4, DHRS7, PPM1A, SIX6, SIX1, SIX4, MNAT1, TRMT5, SLC38A6, PRKCH, TMEM30B
	BTA11	69.42-70.13	27	0.276781	2	LBH, YPEL5
	BTA12	25.85-26.65	26	0.238787	2	MAB21L1, NBEA
	BTA12	28.05-28.69	22	0.224544	4	KL, PDS5B, N4BP2L1, BRCA2
	BTA13	48.67-49.6	29	0.302311	1	BMP2
	BTA13	50.76-51.73	33	0.2683	4	HAO1, ADRA1D, SMOX, RNF24
	BTA13	58.07-59.1	27	0.23891	8	NPEPL1, STX16, APCDD1L, VAPB, RAB22A, ANKRD60, PMEPA1, ZBP1
	BTA16	8.3-9.05	33	0.381798	0	/
	BTA16	43.42-44.27	33	0.375574	20	CASZ1, PEX14, DFFA, CORT, APITD1, PGD, KIF1B, UBE4B, SNORD77, SRM, MASP2, TARDBP, EXOSC10, RBP7, NMNAT1, CTNNBIP1, CLSTN1, PIK3CD, TMEM201, SLC25A3
	BTA16	68.75-69.23	20	0.231346	3	PRG4, TPR, PDC
	BTA20	2.08-2.56	31	0.29748	2	KCNMB1, KCNIP1
	BTA21	0.36-2.69	27	0.225289	6	UBE3A, NDN, MAGEL2, SNORD116, SNORD115, SNORD109A
	BTA22	21.65-22.04	23	0.223995	2	SUMF1, ITPR1
	BTA23	11.54-11.63	21	0.208792	1	MDGA1
	BTA24	25.67-26.23	32	0.276037	6	B4GALT6, TTR, DSG1, DSG2, DSG3, DSG4
	BTAX	2.5-3.34	22	0.219824	0	/
	BTAX	47.18-48.29	20	0.203337	0	/

## Sheet: Table S3. Cows traits
Table S3. Genomic regions explained more than 0.2% of genetic variance for cows fertility traits.
Trait	Chr	Regions, Mb	n(SNP)	gVar(%)	n(Genes)	Genes
ICF	BTA5	18.3-18.94	25	0.236038	1	KITLG
	BTA6	38.54-39.17	34	0.343682	6	LAP3, MED28, FAM184B, HCAP-G, LCORL, DCAF16
	BTA7	15.51-15.8	27	0.249453	6	FBXL12, PIN1, OLFM2, IGHV6-1, COL5A3, SNORA70
	BTA7	72.33-72.82	30	0.330464	1	EBF1
	BTA8	55.51-56.28	28	0.237345	1	TLE4
	BTA9	10.94-11.21	38	0.475777	0	/
	BTA9	43.86-44.43	21	0.205955	4	AIM1, ATG5, PRDM1, RTN4IP1
	BTA10	80.55-81.21	36	0.41721	4	ZFP36L1, ACTN1, RAD51B, DCAF5
	BTA11	93.41-93.95	29	0.233765	6	OR1J1, OR1J2, OR1N1, OR1Q1, OR1L1, OR1L3
	BTA12	0.51-0.98	24	0.263377	0	/
	BTA12	40.66-42.28	49	0.379094	1	PCDH9
	BTA14	12.08-12.82	33	0.351398	0	/
	BTA16	43.17-45.05	39	0.545321	24	CASZ1, PEX14, DFFA, CORT, APITD1, PGD, KIF1B, SNORD77, EXOSC10, SRM, MASP2, TARDBP, UBIAD1, MTOR, ANGPTL7, UBE4B, RBP7, NMNAT1, CTNNBIP1, CLSTN1, PIK3CD, TMEM201, SLC25A33, SPSB1
	BTA18	58.25-59.33	40	0.375791	3	PPP2R1A, ZNF677, VN1R4
	BTA20	34.34-35.02	23	0.203667	1	DAB2
	BTA20	70.35-71.24	37	0.339386	6	IRX4, NDUFS6, MRPL36, LPCAT1, SLC6A3, CLPTM1L
	BTA21	57.62-57.67	26	0.259883	0	/
	BTA24	7.12-7.84	33	0.303254	4	SOCS6, RTTN, CD226, DOK6
	BTA24	33.09-33.42	22	0.234009	3	ANKRD29, U6, LAMA3
	BTA26	10.21-10.37	20	0.201049	1	LIPJ
	BTA26	38.09-38.62	24	0.242095	2	EMX2, RAB11FIP2
	BTA26	39.62-40.54	35	0.372058	6	FAM45A, RGS10, TIAL1, BAG3, MCMBP, SEC23IP, SNORA22, GRK5, PRDX3, SFXN4
	BTA29	30.59-30.78	22	0.225433	0	/
	BTA29	49.54-50.2	33	0.372399	10	TRPM5, TSSC4, CD81, TSPAN32, ASCL2, TH, INS, IGF2, MRPL23, KCNQ1
CI	BTA4	68.12-68.66	26	0.219779	1	JAZF1
	BTA5	115.33-115.6	20	0.202835	3	PARVB, MGC148449, EFCAB6
	BTA6	87.02-87.92	34	0.272331	15	AMTN, AMBN, ENAM, IGJ, UTP3, RUFY3, CSN1S1, CSN2, HSTN, STATH, CSN1S2, ODAM, CSN3, CABS1, SULT1E1
	BTA11	89.19-89.0	22	0.21999	0	/
	BTA12	37.85-38.76	21	0.207867	0	/
	BTA16	5.15-5.75	28	0.279305	1	CR2
	BTA17	15.11-16.13	29	0.237379	1	INPP4B
	BTA18	15.63-15.93	34	0.307531	1	ITFG1
	BTA19	56.51-56.56	20	0.21087	3	RECQL5, SMIM6, SAP30BP
	BTA27	15.68-16.15	30	0.2905	0	/
	BTAX	46.30-48.46	29	0.269124	0	/
	BTAX	78.08-80.48	30	0.279305	0	/
	BTAX	117.13-118.54	34	0.315268	0	/
NS_C	BTA2	127.62-127.78	30	0.240076	5	SLC30A2, EXTL1, TRIM63, PAFAH2, STMN1
	BTA3	11.65-11.89	22	0.223885	4	CD1E, CD1B5, CD1B3, OR10T2
	BTA3	112.52-112.72	20	0.201798	2	CSMD2, HMGB4
	BTA4	92-92.86	27	0.233879	6	ZNF800, GCC1, ARF5, FSCN3, PAX4, SND1
	BTA5	119.65-120.33	27	0.231134	23	SELO, TUBGCP6, HDAC10, MAPK12, MAPK11, PLXNB2, DENND6B, PPP6R2, SBF1, ADM2, MIOX, LMF2, NCAPH2, SCO2, MGC128071, SYCE3, CPT1B, CHKB, MAPK8IP2, ARSA, ACR, RABL2B, KLHDC7B
	BTA6	86.94-87.84	33	0.298432	16	SULT1E1, CSN1S1, CSN2, HSTN, STATH, CSN1S2, ODAM, CSN3, CABS1, SULT1B1,AMTN, AMBN, ENAM, IGJ, UTP3, RUFY3
	BTA6	91.84-92.51	27	0.220336	7	RCHY1, THAP6, CDKL2, G3BP2, USO1, PPEF2, NAAA
	BTA7	15.79-15.85	29	0.293104	2	RDH8, COL5A3
	BTA7	80.4-81.55	35	0.278705	1	CMC2
	BTA8	101.5-102.27	32	0.262168	5	TXNDC8, SVEP1, MUSK, LPAR1, SNORA71
	BTA9	64.13-65.25	29	0.318191	4	SYNCRIP, SNX14, NT5E, SNORD50
	BTA9	80.07-80.72	28	0.235335	2	NMBR, VTA1
	BTA10	0.39-0.69	26	0.259709	1	MCC
	BTA11	88.82-89.77	28	0.254565	0	/
	BTA11	101.94-102.34	22	0.20441	2	MED27, NTNG2
	BTA12	40.48-41.87	35	0.34956	1	PCDH9
	BTA14	25.92-26.47	22	0.21902	7	FAM110B, UBXN2B, CYP7A1, SDCBP, NSMAF, RPL39, U1
	BTA16	3.51-4.14	29	0.241269	5	RAB7B, AVPR1B, FAM72A, SRGAP2, IKBKE
	BTA16	5.13-5.98	39	0.417521	1	CR2
	BTA19	56.46-56.6	27	0.273074	6	RECQL5, SAP30BP, GALK1, ITGB4, SMIM6, SMIM5
	BTA22	18.63-19.12	27	0.237501	1	GRM7
	BTAX	46.46-48.41	26	0.225498	0	/
IFL_C	BTA1	31.71-32.6	28	0.238782	0	/
	BTA4	106.74-107.01	21	0.209998	4	TRBV29-1, PRSS2, TRBV30, TRPV6
	BTA4	119.96-120.59	26	0.220367	4	NCAPG2, ESYT2, WDR60, VIPR2
	BTA6	91.84-92.55	30	0.27648	8	RCHY1, THAP6, CDKL2, G3BP2, USO1, PPEF2, NAAA, SDAD1
	BTA8	45.74-46.76	40	0.38716	5	FAM189A2, APBA1, PTAR1, SMC5, MAMDC2
	BTA8	49.84-50.53	27	0.244862	0	/
	BTA8	52.65-53.74	44	0.308359	6	RFK, PRUNE2, GCNT1, PCSK5, FOXB2, GNA14
	BTA11	93.88-94.69	29	0.235798	14	PDCL, RC3H2, RABGAP1, GPR21, STRBP, OR5C1, OR1K1, ZBTB6, ZBTB26, SNORD90, CRB2, DENND1A, RC3H2, SNORA25
	BTA13	33.76-34.73	29	0.261954	3	ZEB1,ZNF438, ARHGAP12
	BTA14	2-2.72	30	0.245532	29	PLEC, NRBP2, PUF60, SCRIB, FAM83H, MAPK15, CCDC166, ZNF623, ZNF707, TSTA3, PYCRL, EEF1D, NAPRT, MROH6, GSDMD, ZC3H3, TIGD5, FAM83H, RHPN1, LY6H, LY6E, MAFA, ZNF707, GML, GRINA, PARP10, PLEC, NRBP2 CCDC166
	BTA14	19.38-20.2	27	0.216468	1	HAS2
	BTA15	0.08-0.5	20	0.206399	0	/
	BTA16	32.38-32.9	22	0.20959	1	KIF26B
	BTA18	25.02-25.98	39	0.593479	23	HERPUD1, NLRC5, CPNE2, NIP30, RSPRY1, ARL2BP, PLLP, CCL22, CX3CL1, CCL17, CIAPIN1, COQ9, POLR2C, DOK4, CCDC102A, ADGRG5, SLC12A3, ADGRG3, CCDC135, KATNB1, KIFC3, CNGB1, TEPP
	BTA20	34.2-35.04	26	0.220969	1	DAB2
	BTA20	43.57-44.32	48	0.452676	0	/
	BTA26	34.4-34.57	21	0.203101	4	CASP7, PLEKHS1, DCLRE1A, NRAP
	BTA27	18.71-19.34	31	0.220408	8	SLC7A2, VPS37A, CNOT7, ZDHHC2, MICU3, FGF20, MTMR7, PDGFRL
	BTA28	23.05-23.51	26	0.237636	0	/
	BTA29	38.54-39.76	61	0.667328	10	PAG-15, PAG4, PAG7, PAG20, PAG-21, PAG1, PAG19, PAG17, MGC157405, MGC157408

## Sheet: Table S4. Go terms
Table S4. Go annotations terms of candidate genes identified
ONTOLOGY	ID	Description	GeneRatio	BgRatio	pvalue	p.adjust	qvalue	geneID	Count
BP	GO:0032570	response to progesterone	4/154	10/4387	0.000260029	0.158279	0.158279	ENSBTAG00000007695/ENSBTAG00000002632/ENSBTAG00000005005/ENSBTAG00000039787	4
BP	GO:0031960	response to corticosteroid	5/154	19/4387	0.000389737	0.158279	0.158279	ENSBTAG00000007695/ENSBTAG00000002632/ENSBTAG00000005005/ENSBTAG00000039787/ENSBTAG00000013038	5
BP	GO:0007127	meiosis I	5/154	20/4387	0.000505064	0.158279	0.158279	ENSBTAG00000013531/ENSBTAG00000004108/ENSBTAG00000000039/ENSBTAG00000001938/ENSBTAG00000005954	5
BP	GO:0061982	meiosis I cell cycle process	5/154	20/4387	0.000505064	0.158279	0.158279	ENSBTAG00000013531/ENSBTAG00000004108/ENSBTAG00000000039/ENSBTAG00000001938/ENSBTAG00000005954	5
BP	GO:0032355	response to estradiol	4/154	12/4387	0.000580036	0.158279	0.158279	ENSBTAG00000007695/ENSBTAG00000002632/ENSBTAG00000005005/ENSBTAG00000039787	4
BP	GO:0140013	meiotic nuclear division	6/154	31/4387	0.000603349	0.158279	0.158279	ENSBTAG00000013531/ENSBTAG00000004108/ENSBTAG00000000039/ENSBTAG00000001938/ENSBTAG00000005954/ENSBTAG00000012607	6
BP	GO:0043434	response to peptide hormone	9/154	71/4387	0.000739637	0.166313	0.166313	ENSBTAG00000004215/ENSBTAG00000007695/ENSBTAG00000005005/ENSBTAG00000003177/ENSBTAG00000010312/ENSBTAG00000000507/ENSBTAG00000013003/ENSBTAG00000013066/ENSBTAG00000017028	9
BP	GO:0009725	response to hormone	13/154	139/4387	0.00104581	0.205763	0.205763	ENSBTAG00000004215/ENSBTAG00000007695/ENSBTAG00000002632/ENSBTAG00000005005/ENSBTAG00000039787/ENSBTAG00000003177/ENSBTAG00000010312/ENSBTAG00000013038/ENSBTAG00000000507/ENSBTAG00000020125/ENSBTAG00000013003/ENSBTAG00000013066/ENSBTAG00000017028	13
BP	GO:0048545	response to steroid hormone	7/154	48/4387	0.00125669	0.219781	0.219781	ENSBTAG00000007695/ENSBTAG00000002632/ENSBTAG00000005005/ENSBTAG00000039787/ENSBTAG00000010312/ENSBTAG00000013038/ENSBTAG00000020125	7
BP	GO:1903046	meiotic cell cycle process	6/154	38/4387	0.00184685	0.286859	0.286859	ENSBTAG00000013531/ENSBTAG00000004108/ENSBTAG00000000039/ENSBTAG00000001938/ENSBTAG00000005954/ENSBTAG00000012607	6
BP	GO:1901652	response to peptide	9/154	82/4387	0.00209431	0.286859	0.286859	ENSBTAG00000004215/ENSBTAG00000007695/ENSBTAG00000005005/ENSBTAG00000003177/ENSBTAG00000010312/ENSBTAG00000000507/ENSBTAG00000013003/ENSBTAG00000013066/ENSBTAG00000017028	9
BP	GO:0033993	response to lipid	12/154	133/4387	0.00222006	0.286859	0.286859	ENSBTAG00000007695/ENSBTAG00000002632/ENSBTAG00000005005/ENSBTAG00000039787/ENSBTAG00000010312/ENSBTAG00000013038/ENSBTAG00000012062/ENSBTAG00000016355/ENSBTAG00000000507/ENSBTAG00000020125/ENSBTAG00000008731/ENSBTAG00000013003	12
BP	GO:0048524	positive regulation of viral process	4/154	17/4387	0.00243092	0.286859	0.286859	ENSBTAG00000015116/ENSBTAG00000017424/ENSBTAG00000005400/ENSBTAG00000018036	4
BP	GO:0001890	placenta development	5/154	28/4387	0.00255148	0.286859	0.286859	ENSBTAG00000010312/ENSBTAG00000012046/ENSBTAG00000018007/ENSBTAG00000008731/ENSBTAG00000013066	5
BP	GO:0002832	negative regulation of response to biotic stimulus	5/154	29/4387	0.00299709	0.299163	0.299163	ENSBTAG00000010042/ENSBTAG00000012062/ENSBTAG00000005400/ENSBTAG00000012774/ENSBTAG00000018036	5
BP	GO:0001892	embryonic placenta development	4/154	18/4387	0.00304104	0.299163	0.299163	ENSBTAG00000010312/ENSBTAG00000012046/ENSBTAG00000018007/ENSBTAG00000013066	4
BP	GO:0043124	negative regulation of canonical NF-kappaB signal transduction	3/154	10/4387	0.00424478	0.371182	0.371182	ENSBTAG00000010042/ENSBTAG00000002632/ENSBTAG00000018127	3
BP	GO:0060135	maternal process involved in female pregnancy	3/154	10/4387	0.00424478	0.371182	0.371182	ENSBTAG00000012046/ENSBTAG00000018007/ENSBTAG00000008731	3
BP	GO:0032868	response to insulin	6/154	47/4387	0.00554063	0.447607	0.447607	ENSBTAG00000004215/ENSBTAG00000003177/ENSBTAG00000010312/ENSBTAG00000013003/ENSBTAG00000013066/ENSBTAG00000017028	6
BP	GO:0045132	meiotic chromosome segregation	3/154	11/4387	0.00568751	0.447607	0.447607	ENSBTAG00000000039/ENSBTAG00000005954/ENSBTAG00000012607	3
BP	GO:0048513	animal organ development	28/154	496/4387	0.00674705	0.505708	0.505708	ENSBTAG00000004215/ENSBTAG00000002632/ENSBTAG00000006810/ENSBTAG00000004793/ENSBTAG00000011203/ENSBTAG00000005933/ENSBTAG00000010312/ENSBTAG00000019812/ENSBTAG00000002500/ENSBTAG00000015969/ENSBTAG00000012062/ENSBTAG00000012046/ENSBTAG00000016355/ENSBTAG00000018007/ENSBTAG00000034069/ENSBTAG00000000619/ENSBTAG00000000507/ENSBTAG00000018255/ENSBTAG00000015340/ENSBTAG00000015843/ENSBTAG00000003027/…	28
BP	GO:0042127	regulation of cell population proliferation	21/154	342/4387	0.00766902	0.548684	0.548684	ENSBTAG00000006810/ENSBTAG00000005933/ENSBTAG00000003177/ENSBTAG00000010312/ENSBTAG00000000040/ENSBTAG00000018324/ENSBTAG00000006247/ENSBTAG00000018007/ENSBTAG00000038384/ENSBTAG00000000510/ENSBTAG00000000507/ENSBTAG00000008731/ENSBTAG00000007981/ENSBTAG00000047495/ENSBTAG00000013003/ENSBTAG00000013066/ENSBTAG00000016988/ENSBTAG00000017554/ENSBTAG00000005400/ENSBTAG00000009654/ENSBTAG00000018036	21
BP	GO:0032869	cellular response to insulin stimulus	5/154	37/4387	0.00878131	0.600947	0.600947	ENSBTAG00000004215/ENSBTAG00000003177/ENSBTAG00000010312/ENSBTAG00000013003/ENSBTAG00000017028	5
BP	GO:0050687	negative regulation of defense response to virus	3/154	13/4387	0.00936247	0.603646	0.603646	ENSBTAG00000010042/ENSBTAG00000005400/ENSBTAG00000012774	3
BP	GO:0001701	in utero embryonic development	7/154	69/4387	0.00996318	0.603646	0.603646	ENSBTAG00000010312/ENSBTAG00000000040/ENSBTAG00000012046/ENSBTAG00000018007/ENSBTAG00000017133/ENSBTAG00000013066/ENSBTAG00000012609	7
BP	GO:0051321	meiotic cell cycle	6/154	53/4387	0.00997128	0.603646	0.603646	ENSBTAG00000013531/ENSBTAG00000004108/ENSBTAG00000000039/ENSBTAG00000001938/ENSBTAG00000005954/ENSBTAG00000012607	6
BP	GO:0019079	viral genome replication	4/154	25/4387	0.0103879	0.605576	0.605576	ENSBTAG00000015116/ENSBTAG00000017424/ENSBTAG00000005400/ENSBTAG00000018036	4
BP	GO:0007423	sensory organ development	8/154	88/4387	0.0114359	0.623845	0.623845	ENSBTAG00000011203/ENSBTAG00000010312/ENSBTAG00000034069/ENSBTAG00000015340/ENSBTAG00000015843/ENSBTAG00000026768/ENSBTAG00000005400/ENSBTAG00000012609	8
BP	GO:1905517	macrophage migration	3/154	14/4387	0.0116131	0.623845	0.623845	ENSBTAG00000004215/ENSBTAG00000010312/ENSBTAG00000047495	3
BP	GO:0071375	cellular response to peptide hormone stimulus	6/154	55/4387	0.0118903	0.623845	0.623845	ENSBTAG00000004215/ENSBTAG00000003177/ENSBTAG00000010312/ENSBTAG00000000507/ENSBTAG00000013003/ENSBTAG00000017028	6
BP	GO:0009719	response to endogenous stimulus	18/154	291/4387	0.0124785	0.633588	0.633588	ENSBTAG00000004215/ENSBTAG00000007695/ENSBTAG00000002632/ENSBTAG00000005005/ENSBTAG00000039787/ENSBTAG00000003177/ENSBTAG00000010312/ENSBTAG00000013038/ENSBTAG00000002500/ENSBTAG00000000507/ENSBTAG00000020125/ENSBTAG00000010251/ENSBTAG00000002647/ENSBTAG00000047495/ENSBTAG00000013003/ENSBTAG00000013066/ENSBTAG00000016988/ENSBTAG00000017028	18
BP	GO:0097305	response to alcohol	4/154	27/4387	0.013651	0.651111	0.651111	ENSBTAG00000007695/ENSBTAG00000002632/ENSBTAG00000005005/ENSBTAG00000039787	4
BP	GO:1901654	response to ketone	4/154	27/4387	0.013651	0.651111	0.651111	ENSBTAG00000007695/ENSBTAG00000002632/ENSBTAG00000005005/ENSBTAG00000039787	4
BP	GO:0001654	eye development	6/154	58/4387	0.0152366	0.705364	0.705364	ENSBTAG00000011203/ENSBTAG00000034069/ENSBTAG00000015340/ENSBTAG00000015843/ENSBTAG00000026768/ENSBTAG00000012609	6
BP	GO:0150063	visual system development	6/154	60/4387	0.0178003	0.796626	0.796626	ENSBTAG00000011203/ENSBTAG00000034069/ENSBTAG00000015340/ENSBTAG00000015843/ENSBTAG00000026768/ENSBTAG00000012609	6
BP	GO:0031647	regulation of protein stability	7/154	78/4387	0.0187869	0.796626	0.796626	ENSBTAG00000007695/ENSBTAG00000010312/ENSBTAG00000015116/ENSBTAG00000015114/ENSBTAG00000027626/ENSBTAG00000047495/ENSBTAG00000016988	7
BP	GO:0048880	sensory system development	6/154	61/4387	0.0191872	0.796626	0.796626	ENSBTAG00000011203/ENSBTAG00000034069/ENSBTAG00000015340/ENSBTAG00000015843/ENSBTAG00000026768/ENSBTAG00000012609	6
BP	GO:1901698	response to nitrogen compound	13/154	196/4387	0.0192324	0.796626	0.796626	ENSBTAG00000010042/ENSBTAG00000004215/ENSBTAG00000007695/ENSBTAG00000005005/ENSBTAG00000003177/ENSBTAG00000010312/ENSBTAG00000000507/ENSBTAG00000010251/ENSBTAG00000002647/ENSBTAG00000047495/ENSBTAG00000013003/ENSBTAG00000013066/ENSBTAG00000017028	13
BP	GO:0045069	regulation of viral genome replication	3/154	17/4387	0.0200882	0.81074	0.81074	ENSBTAG00000015116/ENSBTAG00000017424/ENSBTAG00000018036	3
BP	GO:0010243	response to organonitrogen compound	12/154	178/4387	0.0215104	0.846435	0.846435	ENSBTAG00000004215/ENSBTAG00000007695/ENSBTAG00000005005/ENSBTAG00000003177/ENSBTAG00000010312/ENSBTAG00000000507/ENSBTAG00000010251/ENSBTAG00000002647/ENSBTAG00000047495/ENSBTAG00000013003/ENSBTAG00000013066/ENSBTAG00000017028	12
BP	GO:0019318	hexose metabolic process	6/154	63/4387	0.0221789	0.851454	0.851454	ENSBTAG00000000039/ENSBTAG00000006241/ENSBTAG00000016253/ENSBTAG00000013003/ENSBTAG00000013066/ENSBTAG00000014964	6
BP	GO:0044706	multi-multicellular organism process	4/154	32/4387	0.024439	0.88853	0.88853	ENSBTAG00000003802/ENSBTAG00000012046/ENSBTAG00000018007/ENSBTAG00000008731	4
BP	GO:1901653	cellular response to peptide	6/154	65/4387	0.0254712	0.88853	0.88853	ENSBTAG00000004215/ENSBTAG00000003177/ENSBTAG00000010312/ENSBTAG00000000507/ENSBTAG00000013003/ENSBTAG00000017028	6
BP	GO:0050792	regulation of viral process	4/154	33/4387	0.0270719	0.88853	0.88853	ENSBTAG00000015116/ENSBTAG00000017424/ENSBTAG00000005400/ENSBTAG00000018036	4
BP	GO:0032102	negative regulation of response to external stimulus	7/154	84/4387	0.0270793	0.88853	0.88853	ENSBTAG00000010042/ENSBTAG00000002632/ENSBTAG00000012062/ENSBTAG00000013003/ENSBTAG00000005400/ENSBTAG00000012774/ENSBTAG00000018036	7
BP	GO:0030317	flagellated sperm motility	4/154	34/4387	0.0298683	0.88853	0.88853	ENSBTAG00000003802/ENSBTAG00000019849/ENSBTAG00000021714/ENSBTAG00000008005	4
BP	GO:0097722	sperm motility	4/154	34/4387	0.0298683	0.88853	0.88853	ENSBTAG00000003802/ENSBTAG00000019849/ENSBTAG00000021714/ENSBTAG00000008005	4
BP	GO:0006497	protein lipidation	3/154	20/4387	0.0311964	0.88853	0.88853	ENSBTAG00000018127/ENSBTAG00000027626/ENSBTAG00000000510	3
BP	GO:0032870	cellular response to hormone stimulus	8/154	106/4387	0.0316694	0.88853	0.88853	ENSBTAG00000004215/ENSBTAG00000003177/ENSBTAG00000010312/ENSBTAG00000013038/ENSBTAG00000000507/ENSBTAG00000020125/ENSBTAG00000013003/ENSBTAG00000017028	8
BP	GO:0002683	negative regulation of immune system process	7/154	87/4387	0.0320398	0.88853	0.88853	ENSBTAG00000010042/ENSBTAG00000002501/ENSBTAG00000012062/ENSBTAG00000026769/ENSBTAG00000005400/ENSBTAG00000012774/ENSBTAG00000018036	7
BP	GO:0005996	monosaccharide metabolic process	6/154	69/4387	0.0329998	0.88853	0.88853	ENSBTAG00000000039/ENSBTAG00000006241/ENSBTAG00000016253/ENSBTAG00000013003/ENSBTAG00000013066/ENSBTAG00000014964	6
BP	GO:0009952	anterior/posterior pattern specification	3/154	21/4387	0.0354824	0.88853	0.88853	ENSBTAG00000005933/ENSBTAG00000018007/ENSBTAG00000003027	3
BP	GO:1901607	alpha-amino acid biosynthetic process	3/154	21/4387	0.0354824	0.88853	0.88853	ENSBTAG00000006928/ENSBTAG00000000042/ENSBTAG00000016810	3
BP	GO:0060294	cilium movement involved in cell motility	4/154	36/4387	0.0359569	0.88853	0.88853	ENSBTAG00000003802/ENSBTAG00000019849/ENSBTAG00000021714/ENSBTAG00000008005	4
BP	GO:0009617	response to bacterium	8/154	110/4387	0.0382902	0.88853	0.88853	ENSBTAG00000004215/ENSBTAG00000048250/ENSBTAG00000005005/ENSBTAG00000010312/ENSBTAG00000012062/ENSBTAG00000045652/ENSBTAG00000000507/ENSBTAG00000008731	8
BP	GO:0006261	DNA-templated DNA replication	4/154	37/4387	0.0392509	0.88853	0.88853	ENSBTAG00000013531/ENSBTAG00000004108/ENSBTAG00000017133/ENSBTAG00000009877	4
BP	GO:0030097	hemopoiesis	11/154	173/4387	0.0394224	0.88853	0.88853	ENSBTAG00000005933/ENSBTAG00000012062/ENSBTAG00000012046/ENSBTAG00000016121/ENSBTAG00000008731/ENSBTAG00000047495/ENSBTAG00000026769/ENSBTAG00000005400/ENSBTAG00000012774/ENSBTAG00000012607/ENSBTAG00000001854	11
BP	GO:0002367	cytokine production involved in immune response	3/154	22/4387	0.0400558	0.88853	0.88853	ENSBTAG00000002501/ENSBTAG00000047495/ENSBTAG00000005400	3
BP	GO:0002718	regulation of cytokine production involved in immune response	3/154	22/4387	0.0400558	0.88853	0.88853	ENSBTAG00000002501/ENSBTAG00000047495/ENSBTAG00000005400	3
BP	GO:0042158	lipoprotein biosynthetic process	3/154	22/4387	0.0400558	0.88853	0.88853	ENSBTAG00000018127/ENSBTAG00000027626/ENSBTAG00000000510	3
BP	GO:0050688	regulation of defense response to virus	3/154	22/4387	0.0400558	0.88853	0.88853	ENSBTAG00000010042/ENSBTAG00000005400/ENSBTAG00000012774	3
BP	GO:2000377	regulation of reactive oxygen species metabolic process	3/154	22/4387	0.0400558	0.88853	0.88853	ENSBTAG00000003177/ENSBTAG00000012062/ENSBTAG00000005400	3
BP	GO:1901699	cellular response to nitrogen compound	9/154	132/4387	0.0411852	0.88853	0.88853	ENSBTAG00000010042/ENSBTAG00000004215/ENSBTAG00000003177/ENSBTAG00000010312/ENSBTAG00000000507/ENSBTAG00000010251/ENSBTAG00000002647/ENSBTAG00000013003/ENSBTAG00000017028	9
BP	GO:0019058	viral life cycle	5/154	55/4387	0.0424528	0.88853	0.88853	ENSBTAG00000015116/ENSBTAG00000017424/ENSBTAG00000047495/ENSBTAG00000005400/ENSBTAG00000018036	5
BP	GO:0007266	Rho protein signal transduction	3/154	23/4387	0.0449126	0.88853	0.88853	ENSBTAG00000030209/ENSBTAG00000013003/ENSBTAG00000009654	3
BP	GO:0002260	lymphocyte homeostasis	2/154	10/4387	0.0457897	0.88853	0.88853	ENSBTAG00000012062/ENSBTAG00000019851	2
BP	GO:0002828	regulation of type 2 immune response	2/154	10/4387	0.0457897	0.88853	0.88853	ENSBTAG00000047495/ENSBTAG00000026769	2
BP	GO:0048246	macrophage chemotaxis	2/154	10/4387	0.0457897	0.88853	0.88853	ENSBTAG00000004215/ENSBTAG00000010312	2
BP	GO:0048538	thymus development	2/154	10/4387	0.0457897	0.88853	0.88853	ENSBTAG00000010312/ENSBTAG00000012062	2
BP	GO:0051057	positive regulation of small GTPase mediated signal transduction	2/154	10/4387	0.0457897	0.88853	0.88853	ENSBTAG00000013003/ENSBTAG00000009654	2
BP	GO:0061180	mammary gland epithelium development	2/154	10/4387	0.0457897	0.88853	0.88853	ENSBTAG00000010312/ENSBTAG00000013003	2
BP	GO:0070542	response to fatty acid	2/154	10/4387	0.0457897	0.88853	0.88853	ENSBTAG00000016355/ENSBTAG00000013003	2
BP	GO:0001539	cilium or flagellum-dependent cell motility	4/154	39/4387	0.0463401	0.88853	0.88853	ENSBTAG00000003802/ENSBTAG00000019849/ENSBTAG00000021714/ENSBTAG00000008005	4
BP	GO:0060285	cilium-dependent cell motility	4/154	39/4387	0.0463401	0.88853	0.88853	ENSBTAG00000003802/ENSBTAG00000019849/ENSBTAG00000021714/ENSBTAG00000008005	4
BP	GO:0014070	response to organic cyclic compound	9/154	135/4387	0.0464607	0.88853	0.88853	ENSBTAG00000010042/ENSBTAG00000007695/ENSBTAG00000002632/ENSBTAG00000005005/ENSBTAG00000039787/ENSBTAG00000010312/ENSBTAG00000013038/ENSBTAG00000020125/ENSBTAG00000010251	9
BP	GO:0007589	body fluid secretion	3/154	24/4387	0.0500478	0.88853	0.88853	ENSBTAG00000002632/ENSBTAG00000013003/ENSBTAG00000005400	3
BP	GO:0008652	amino acid biosynthetic process	3/154	24/4387	0.0500478	0.88853	0.88853	ENSBTAG00000006928/ENSBTAG00000000042/ENSBTAG00000016810	3
BP	GO:0030879	mammary gland development	3/154	24/4387	0.0500478	0.88853	0.88853	ENSBTAG00000002632/ENSBTAG00000010312/ENSBTAG00000013003	3
BP	GO:0035082	axoneme assembly	3/154	24/4387	0.0500478	0.88853	0.88853	ENSBTAG00000011203/ENSBTAG00000021714/ENSBTAG00000008005	3
BP	GO:0007601	visual perception	5/154	58/4387	0.051479	0.88853	0.88853	ENSBTAG00000011203/ENSBTAG00000004176/ENSBTAG00000010188/ENSBTAG00000030675/ENSBTAG00000005702	5
BP	GO:0031348	negative regulation of defense response	5/154	58/4387	0.051479	0.88853	0.88853	ENSBTAG00000010042/ENSBTAG00000002632/ENSBTAG00000005400/ENSBTAG00000012774/ENSBTAG00000018036	5
BP	GO:0050953	sensory perception of light stimulus	5/154	58/4387	0.051479	0.88853	0.88853	ENSBTAG00000011203/ENSBTAG00000004176/ENSBTAG00000010188/ENSBTAG00000030675/ENSBTAG00000005702	5
BP	GO:0030522	intracellular receptor signaling pathway	6/154	77/4387	0.0520646	0.88853	0.88853	ENSBTAG00000010042/ENSBTAG00000010312/ENSBTAG00000018007/ENSBTAG00000000507/ENSBTAG00000020125/ENSBTAG00000012774	6
BP	GO:0000959	mitochondrial RNA metabolic process	2/154	11/4387	0.0547013	0.88853	0.88853	ENSBTAG00000003177/ENSBTAG00000011796	2
BP	GO:0035019	somatic stem cell population maintenance	2/154	11/4387	0.0547013	0.88853	0.88853	ENSBTAG00000026769/ENSBTAG00000000382	2
BP	GO:0036297	interstrand cross-link repair	2/154	11/4387	0.0547013	0.88853	0.88853	ENSBTAG00000013531/ENSBTAG00000004108	2
BP	GO:0045620	negative regulation of lymphocyte differentiation	2/154	11/4387	0.0547013	0.88853	0.88853	ENSBTAG00000012062/ENSBTAG00000026769	2
BP	GO:0061462	protein localization to lysosome	2/154	11/4387	0.0547013	0.88853	0.88853	ENSBTAG00000013162/ENSBTAG00000047495	2
BP	GO:0008284	positive regulation of cell population proliferation	11/154	183/4387	0.055314	0.88853	0.88853	ENSBTAG00000006810/ENSBTAG00000003177/ENSBTAG00000010312/ENSBTAG00000006247/ENSBTAG00000000507/ENSBTAG00000008731/ENSBTAG00000007981/ENSBTAG00000047495/ENSBTAG00000013003/ENSBTAG00000013066/ENSBTAG00000018036	11
BP	GO:0019751	polyol metabolic process	3/154	25/4387	0.0554559	0.88853	0.88853	ENSBTAG00000016355/ENSBTAG00000014964/ENSBTAG00000002559	3
BP	GO:0071417	cellular response to organonitrogen compound	8/154	119/4387	0.0564347	0.88853	0.88853	ENSBTAG00000004215/ENSBTAG00000003177/ENSBTAG00000010312/ENSBTAG00000000507/ENSBTAG00000010251/ENSBTAG00000002647/ENSBTAG00000013003/ENSBTAG00000017028	8
BP	GO:0030003	intracellular monoatomic cation homeostasis	7/154	100/4387	0.0604431	0.88853	0.88853	ENSBTAG00000010312/ENSBTAG00000002526/ENSBTAG00000017424/ENSBTAG00000020455/ENSBTAG00000005400/ENSBTAG00000012609/ENSBTAG00000000312	7
BP	GO:0043009	chordate embryonic development	7/154	100/4387	0.0604431	0.88853	0.88853	ENSBTAG00000010312/ENSBTAG00000000040/ENSBTAG00000012046/ENSBTAG00000018007/ENSBTAG00000017133/ENSBTAG00000013066/ENSBTAG00000012609	7
BP	GO:1903900	regulation of viral life cycle	3/154	26/4387	0.0611309	0.88853	0.88853	ENSBTAG00000015116/ENSBTAG00000017424/ENSBTAG00000018036	3
BP	GO:0001503	ossification	6/154	81/4387	0.063687	0.88853	0.88853	ENSBTAG00000005933/ENSBTAG00000010312/ENSBTAG00000000039/ENSBTAG00000002500/ENSBTAG00000012046/ENSBTAG00000013066	6
BP	GO:0001960	negative regulation of cytokine-mediated signaling pathway	2/154	12/4387	0.0641636	0.88853	0.88853	ENSBTAG00000002632/ENSBTAG00000018036	2
BP	GO:0007260	tyrosine phosphorylation of STAT protein	2/154	12/4387	0.0641636	0.88853	0.88853	ENSBTAG00000004844/ENSBTAG00000018036	2
BP	GO:0033077	T cell differentiation in thymus	2/154	12/4387	0.0641636	0.88853	0.88853	ENSBTAG00000005400/ENSBTAG00000012607	2
BP	GO:0042092	type 2 immune response	2/154	12/4387	0.0641636	0.88853	0.88853	ENSBTAG00000047495/ENSBTAG00000026769	2
BP	GO:0042509	regulation of tyrosine phosphorylation of STAT protein	2/154	12/4387	0.0641636	0.88853	0.88853	ENSBTAG00000004844/ENSBTAG00000018036	2
BP	GO:0072665	protein localization to vacuole	2/154	12/4387	0.0641636	0.88853	0.88853	ENSBTAG00000013162/ENSBTAG00000047495	2
BP	GO:0006873	intracellular monoatomic ion homeostasis	7/154	102/4387	0.0658589	0.88853	0.88853	ENSBTAG00000010312/ENSBTAG00000002526/ENSBTAG00000017424/ENSBTAG00000020455/ENSBTAG00000005400/ENSBTAG00000012609/ENSBTAG00000000312	7
BP	GO:0003341	cilium movement	4/154	44/4387	0.066965	0.88853	0.88853	ENSBTAG00000003802/ENSBTAG00000019849/ENSBTAG00000021714/ENSBTAG00000008005	4
BP	GO:0050777	negative regulation of immune response	3/154	27/4387	0.0670659	0.88853	0.88853	ENSBTAG00000026769/ENSBTAG00000005400/ENSBTAG00000018036	3
BP	GO:0071675	regulation of mononuclear cell migration	3/154	27/4387	0.0670659	0.88853	0.88853	ENSBTAG00000004215/ENSBTAG00000010312/ENSBTAG00000026769	3
BP	GO:0055080	monoatomic cation homeostasis	8/154	124/4387	0.068551	0.88853	0.88853	ENSBTAG00000006022/ENSBTAG00000010312/ENSBTAG00000002526/ENSBTAG00000017424/ENSBTAG00000020455/ENSBTAG00000005400/ENSBTAG00000012609/ENSBTAG00000000312	8
BP	GO:0000280	nuclear division	6/154	83/4387	0.0700292	0.88853	0.88853	ENSBTAG00000013531/ENSBTAG00000004108/ENSBTAG00000000039/ENSBTAG00000001938/ENSBTAG00000005954/ENSBTAG00000012607	6
BP	GO:0009792	embryo development ending in birth or egg hatching	7/154	104/4387	0.0715605	0.88853	0.88853	ENSBTAG00000010312/ENSBTAG00000000040/ENSBTAG00000012046/ENSBTAG00000018007/ENSBTAG00000017133/ENSBTAG00000013066/ENSBTAG00000012609	7
BP	GO:1901700	response to oxygen-containing compound	16/154	309/4387	0.0734273	0.88853	0.88853	ENSBTAG00000004215/ENSBTAG00000007695/ENSBTAG00000002632/ENSBTAG00000005005/ENSBTAG00000039787/ENSBTAG00000003177/ENSBTAG00000010312/ENSBTAG00000012062/ENSBTAG00000012046/ENSBTAG00000016355/ENSBTAG00000000507/ENSBTAG00000008731/ENSBTAG00000002647/ENSBTAG00000013003/ENSBTAG00000013066/ENSBTAG00000017028	16
BP	GO:0050801	monoatomic ion homeostasis	8/154	126/4387	0.073815	0.88853	0.88853	ENSBTAG00000006022/ENSBTAG00000010312/ENSBTAG00000002526/ENSBTAG00000017424/ENSBTAG00000020455/ENSBTAG00000005400/ENSBTAG00000012609/ENSBTAG00000000312	8
BP	GO:0007595	lactation	2/154	13/4387	0.0741274	0.88853	0.88853	ENSBTAG00000002632/ENSBTAG00000013003	2
BP	GO:0060425	lung morphogenesis	2/154	13/4387	0.0741274	0.88853	0.88853	ENSBTAG00000010312/ENSBTAG00000015969	2
BP	GO:0060761	negative regulation of response to cytokine stimulus	2/154	13/4387	0.0741274	0.88853	0.88853	ENSBTAG00000002632/ENSBTAG00000018036	2
BP	GO:0071622	regulation of granulocyte chemotaxis	2/154	13/4387	0.0741274	0.88853	0.88853	ENSBTAG00000004215/ENSBTAG00000010312	2
BP	GO:2000514	regulation of CD4-positive, alpha-beta T cell activation	2/154	13/4387	0.0741274	0.88853	0.88853	ENSBTAG00000047495/ENSBTAG00000026769	2
BP	GO:0009894	regulation of catabolic process	11/154	193/4387	0.075029	0.88853	0.88853	ENSBTAG00000004215/ENSBTAG00000014418/ENSBTAG00000018324/ENSBTAG00000027630/ENSBTAG00000015116/ENSBTAG00000000510/ENSBTAG00000047495/ENSBTAG00000013003/ENSBTAG00000016988/ENSBTAG00000005400/ENSBTAG00000018036	11
BP	GO:0006260	DNA replication	5/154	65/4387	0.0765889	0.88853	0.88853	ENSBTAG00000038241/ENSBTAG00000013531/ENSBTAG00000004108/ENSBTAG00000017133/ENSBTAG00000009877	5
BP	GO:0007264	small GTPase mediated signal transduction	5/154	65/4387	0.0765889	0.88853	0.88853	ENSBTAG00000030209/ENSBTAG00000003580/ENSBTAG00000013003/ENSBTAG00000017028/ENSBTAG00000009654	5
BP	GO:0007565	female pregnancy	3/154	29/4387	0.0796866	0.88853	0.88853	ENSBTAG00000012046/ENSBTAG00000018007/ENSBTAG00000008731	3
BP	GO:0009064	glutamine family amino acid metabolic process	3/154	29/4387	0.0796866	0.88853	0.88853	ENSBTAG00000006928/ENSBTAG00000000042/ENSBTAG00000016810	3
BP	GO:0042157	lipoprotein metabolic process	3/154	29/4387	0.0796866	0.88853	0.88853	ENSBTAG00000018127/ENSBTAG00000027626/ENSBTAG00000000510	3
BP	GO:0044703	multi-organism reproductive process	3/154	29/4387	0.0796866	0.88853	0.88853	ENSBTAG00000012046/ENSBTAG00000018007/ENSBTAG00000008731	3
BP	GO:0051651	maintenance of location in cell	4/154	47/4387	0.0812795	0.88853	0.88853	ENSBTAG00000002526/ENSBTAG00000020455/ENSBTAG00000005400/ENSBTAG00000004844	4
BP	GO:0005975	carbohydrate metabolic process	9/154	151/4387	0.0821419	0.88853	0.88853	ENSBTAG00000000039/ENSBTAG00000015969/ENSBTAG00000006241/ENSBTAG00000016355/ENSBTAG00000016253/ENSBTAG00000013003/ENSBTAG00000013066/ENSBTAG00000014964/ENSBTAG00000019892	9
BP	GO:0001570	vasculogenesis	2/154	14/4387	0.0845465	0.88853	0.88853	ENSBTAG00000012046/ENSBTAG00000019892	2
BP	GO:0001776	leukocyte homeostasis	2/154	14/4387	0.0845465	0.88853	0.88853	ENSBTAG00000012062/ENSBTAG00000019851	2
BP	GO:0018208	peptidyl-proline modification	2/154	14/4387	0.0845465	0.88853	0.88853	ENSBTAG00000006045/ENSBTAG00000016988	2
BP	GO:0031663	lipopolysaccharide-mediated signaling pathway	2/154	14/4387	0.0845465	0.88853	0.88853	ENSBTAG00000010312/ENSBTAG00000012062	2
BP	GO:0070979	protein K11-linked ubiquitination	2/154	14/4387	0.0845465	0.88853	0.88853	ENSBTAG00000013038/ENSBTAG00000001937	2
BP	GO:0032496	response to lipopolysaccharide	4/154	48/4387	0.0863623	0.88853	0.88853	ENSBTAG00000010312/ENSBTAG00000012062/ENSBTAG00000000507/ENSBTAG00000008731	4
BP	GO:0060271	cilium assembly	6/154	88/4387	0.0874282	0.88853	0.88853	ENSBTAG00000003802/ENSBTAG00000011203/ENSBTAG00000021714/ENSBTAG00000005400/ENSBTAG00000009654/ENSBTAG00000008005	6
BP	GO:0048568	embryonic organ development	5/154	68/4387	0.089062	0.88853	0.88853	ENSBTAG00000004215/ENSBTAG00000010312/ENSBTAG00000012046/ENSBTAG00000018007/ENSBTAG00000013066	5
BP	GO:0050678	regulation of epithelial cell proliferation	5/154	68/4387	0.089062	0.88853	0.88853	ENSBTAG00000006810/ENSBTAG00000018007/ENSBTAG00000038384/ENSBTAG00000000507/ENSBTAG00000013003	5
BP	GO:0002521	leukocyte differentiation	7/154	110/4387	0.090381	0.88853	0.88853	ENSBTAG00000005933/ENSBTAG00000012062/ENSBTAG00000012046/ENSBTAG00000047495/ENSBTAG00000026769/ENSBTAG00000005400/ENSBTAG00000012607	7
BP	GO:0042742	defense response to bacterium	4/154	49/4387	0.0915966	0.88853	0.88853	ENSBTAG00000004215/ENSBTAG00000048250/ENSBTAG00000005005/ENSBTAG00000045652	4
BP	GO:0043010	camera-type eye development	4/154	49/4387	0.0915966	0.88853	0.88853	ENSBTAG00000011203/ENSBTAG00000015340/ENSBTAG00000015843/ENSBTAG00000026768	4
BP	GO:0001578	microtubule bundle formation	3/154	31/4387	0.0932554	0.88853	0.88853	ENSBTAG00000011203/ENSBTAG00000021714/ENSBTAG00000008005	3
BP	GO:0046578	regulation of Ras protein signal transduction	3/154	31/4387	0.0932554	0.88853	0.88853	ENSBTAG00000003580/ENSBTAG00000013003/ENSBTAG00000009654	3
BP	GO:0070661	leukocyte proliferation	5/154	69/4387	0.0934418	0.88853	0.88853	ENSBTAG00000010312/ENSBTAG00000012062/ENSBTAG00000006247/ENSBTAG00000012046/ENSBTAG00000047495	5
BP	GO:0022414	reproductive process	15/154	296/4387	0.093933	0.88853	0.88853	ENSBTAG00000003802/ENSBTAG00000019849/ENSBTAG00000013531/ENSBTAG00000004108/ENSBTAG00000000039/ENSBTAG00000021714/ENSBTAG00000012046/ENSBTAG00000001938/ENSBTAG00000005954/ENSBTAG00000018007/ENSBTAG00000008731/ENSBTAG00000012607/ENSBTAG00000016053/ENSBTAG00000021921/ENSBTAG00000008005	15
BP	GO:0043331	response to dsRNA	2/154	15/4387	0.095377	0.88853	0.88853	ENSBTAG00000010042/ENSBTAG00000010312	2
BP	GO:0045824	negative regulation of innate immune response	2/154	15/4387	0.095377	0.88853	0.88853	ENSBTAG00000005400/ENSBTAG00000018036	2
BP	GO:0050868	negative regulation of T cell activation	2/154	15/4387	0.095377	0.88853	0.88853	ENSBTAG00000012062/ENSBTAG00000026769	2
BP	GO:0061157	mRNA destabilization	2/154	15/4387	0.095377	0.88853	0.88853	ENSBTAG00000018324/ENSBTAG00000018036	2
BP	GO:1901616	organic hydroxy compound catabolic process	2/154	15/4387	0.095377	0.88853	0.88853	ENSBTAG00000002559/ENSBTAG00000001249	2
BP	GO:0002685	regulation of leukocyte migration	4/154	50/4387	0.0969795	0.88853	0.88853	ENSBTAG00000004215/ENSBTAG00000010312/ENSBTAG00000047495/ENSBTAG00000026769	4
CC	GO:0005788	endoplasmic reticulum lumen	4/167	32/4688	0.0256664	0.968024	0.968024	ENSBTAG00000000067/ENSBTAG00000006045/ENSBTAG00000015114/ENSBTAG00000039855	4
CC	GO:0005929	cilium	14/167	223/4688	0.0266916	0.968024	0.968024	ENSBTAG00000003802/ENSBTAG00000019849/ENSBTAG00000011203/ENSBTAG00000021714/ENSBTAG00000000542/ENSBTAG00000010980/ENSBTAG00000016988/ENSBTAG00000005400/ENSBTAG00000010188/ENSBTAG00000030675/ENSBTAG00000004844/ENSBTAG00000005702/ENSBTAG00000012785/ENSBTAG00000033396	14
CC	GO:0042470	melanosome	5/167	55/4688	0.0448367	0.968024	0.968024	ENSBTAG00000015980/ENSBTAG00000006045/ENSBTAG00000013162/ENSBTAG00000001246/ENSBTAG00000010692	5
CC	GO:0048770	pigment granule	5/167	55/4688	0.0448367	0.968024	0.968024	ENSBTAG00000015980/ENSBTAG00000006045/ENSBTAG00000013162/ENSBTAG00000001246/ENSBTAG00000010692	5
CC	GO:0042622	photoreceptor outer segment membrane	2/167	10/4688	0.0470398	0.968024	0.968024	ENSBTAG00000010188/ENSBTAG00000005702	2
CC	GO:0072686	mitotic spindle	4/167	40/4688	0.0524743	0.968024	0.968024	ENSBTAG00000006810/ENSBTAG00000010312/ENSBTAG00000023744/ENSBTAG00000016810	4
CC	GO:0005882	intermediate filament	3/167	30/4688	0.0893899	0.968024	0.968024	ENSBTAG00000000619/ENSBTAG00000038384/ENSBTAG00000038033	3
MF	GO:0042802	identical protein binding	23/121	447/3837	0.0110416	0.786816	0.786816	ENSBTAG00000006928/ENSBTAG00000010957/ENSBTAG00000002632/ENSBTAG00000005005/ENSBTAG00000039787/ENSBTAG00000010312/ENSBTAG00000000040/ENSBTAG00000014418/ENSBTAG00000027630/ENSBTAG00000006247/ENSBTAG00000000359/ENSBTAG00000018007/ENSBTAG00000017424/ENSBTAG00000039855/ENSBTAG00000000510/ENSBTAG00000000507/ENSBTAG00000018255/ENSBTAG00000015340/ENSBTAG00000008731/ENSBTAG00000013003/ENSBTAG00000017028/…	23
MF	GO:0004540	RNA nuclease activity	4/121	29/3837	0.0121404	0.786816	0.786816	ENSBTAG00000018324/ENSBTAG00000009661/ENSBTAG00000010692/ENSBTAG00000018036	4
MF	GO:0004521	RNA endonuclease activity	3/121	19/3837	0.0204958	0.786816	0.786816	ENSBTAG00000018324/ENSBTAG00000009661/ENSBTAG00000010692	3
MF	GO:0016646	oxidoreductase activity, acting on the CH-NH group of donors, NAD or NADP as acceptor	2/121	10/3837	0.0376112	0.786816	0.786816	ENSBTAG00000000042/ENSBTAG00000016810	2
MF	GO:0015108	chloride transmembrane transporter activity	3/121	24/3837	0.0382104	0.786816	0.786816	ENSBTAG00000030286/ENSBTAG00000010251/ENSBTAG00000015843	3
MF	GO:0016893	endonuclease activity, active with either ribo- or deoxyribonucleic acids and producing 5'-phosphomonoesters	2/121	11/3837	0.0450373	0.786816	0.786816	ENSBTAG00000018324/ENSBTAG00000009661	2
MF	GO:0045309	protein phosphorylated amino acid binding	2/121	11/3837	0.0450373	0.786816	0.786816	ENSBTAG00000010312/ENSBTAG00000016988	2
MF	GO:0046983	protein dimerization activity	14/121	272/3837	0.0452345	0.786816	0.786816	ENSBTAG00000010957/ENSBTAG00000002632/ENSBTAG00000005005/ENSBTAG00000013531/ENSBTAG00000006045/ENSBTAG00000027630/ENSBTAG00000018007/ENSBTAG00000017424/ENSBTAG00000000507/ENSBTAG00000018255/ENSBTAG00000026769/ENSBTAG00000001855/ENSBTAG00000001856/ENSBTAG00000005702	14
MF	GO:0001228	DNA-binding transcription activator activity, RNA polymerase II-specific	4/121	44/3837	0.0484309	0.786816	0.786816	ENSBTAG00000000040/ENSBTAG00000012046/ENSBTAG00000000507/ENSBTAG00000026769	4
MF	GO:0016747	acyltransferase activity, transferring groups other than amino-acyl groups	5/121	64/3837	0.0498918	0.786816	0.786816	ENSBTAG00000015980/ENSBTAG00000000039/ENSBTAG00000016355/ENSBTAG00000005730/ENSBTAG00000005105	5
MF	GO:0030594	neurotransmitter receptor activity	2/121	12/3837	0.0529519	0.786816	0.786816	ENSBTAG00000030286/ENSBTAG00000010251	2
MF	GO:0001216	DNA-binding transcription activator activity	4/121	46/3837	0.0555181	0.786816	0.786816	ENSBTAG00000000040/ENSBTAG00000012046/ENSBTAG00000000507/ENSBTAG00000026769	4
MF	GO:0015276	ligand-gated monoatomic ion channel activity	3/121	28/3837	0.0565075	0.786816	0.786816	ENSBTAG00000020455/ENSBTAG00000030286/ENSBTAG00000010251	3
MF	GO:0022834	ligand-gated channel activity	3/121	28/3837	0.0565075	0.786816	0.786816	ENSBTAG00000020455/ENSBTAG00000030286/ENSBTAG00000010251	3
MF	GO:0005230	extracellular ligand-gated monoatomic ion channel activity	2/121	13/3837	0.0613174	0.786816	0.786816	ENSBTAG00000030286/ENSBTAG00000010251	2
MF	GO:0016645	oxidoreductase activity, acting on the CH-NH group of donors	2/121	13/3837	0.0613174	0.786816	0.786816	ENSBTAG00000000042/ENSBTAG00000016810	2
MF	GO:0051537	2 iron, 2 sulfur cluster binding	2/121	13/3837	0.0613174	0.786816	0.786816	ENSBTAG00000027630/ENSBTAG00000001854	2
MF	GO:0008509	monoatomic anion transmembrane transporter activity	3/121	29/3837	0.0616268	0.786816	0.786816	ENSBTAG00000030286/ENSBTAG00000010251/ENSBTAG00000015843	3
MF	GO:0015103	inorganic anion transmembrane transporter activity	3/121	29/3837	0.0616268	0.786816	0.786816	ENSBTAG00000030286/ENSBTAG00000010251/ENSBTAG00000015843	3
MF	GO:0016779	nucleotidyltransferase activity	3/121	29/3837	0.0616268	0.786816	0.786816	ENSBTAG00000001868/ENSBTAG00000014418/ENSBTAG00000034069	3
MF	GO:0016628	oxidoreductase activity, acting on the CH-CH group of donors, NAD or NADP as acceptor	2/121	14/3837	0.0700979	0.786816	0.786816	ENSBTAG00000015980/ENSBTAG00000002526	2
MF	GO:0000981	DNA-binding transcription factor activity, RNA polymerase II-specific	5/121	73/3837	0.0788728	0.786816	0.786816	ENSBTAG00000000040/ENSBTAG00000012046/ENSBTAG00000018007/ENSBTAG00000000507/ENSBTAG00000026769	5
MF	GO:0005254	chloride channel activity	2/121	16/3837	0.0887701	0.786816	0.786816	ENSBTAG00000030286/ENSBTAG00000010251	2
MF	GO:0140110	transcription regulator activity	9/121	172/3837	0.0910669	0.786816	0.786816	ENSBTAG00000013038/ENSBTAG00000000040/ENSBTAG00000012046/ENSBTAG00000018007/ENSBTAG00000000507/ENSBTAG00000020125/ENSBTAG00000026769/ENSBTAG00000004844/ENSBTAG00000018036	9
MF	GO:0004519	endonuclease activity	3/121	35/3837	0.096537	0.786816	0.786816	ENSBTAG00000018324/ENSBTAG00000009661/ENSBTAG00000010692	3
MF	GO:0008374	O-acyltransferase activity	2/121	17/3837	0.0985986	0.786816	0.786816	ENSBTAG00000016355/ENSBTAG00000005730	2
MF	GO:0019829	ATPase-coupled monoatomic cation transmembrane transporter activity	2/121	17/3837	0.0985986	0.786816	0.786816	ENSBTAG00000006022/ENSBTAG00000001246	2
